# Supplementary material for: The influence of incorporation of hydroxyapatite/collagen nanocomposite into glass ionomer cement on surface roughness, microhardness, and fluoride-ion release potential
Source: BMC Oral Health. 2025 Nov 1;25:1721. doi: 10.1186/s12903-025-07080-1 (PMC12579407; doi:10.1186/s12903-025-07080-1)
Supplement: Supplementary file 1 — Supplementary Material 1. [file 12903_2025_7080_MOESM1_ESM.xlsx]

## Sheet: Microhardness
	Control	5 % (70:30 HA:Col)	10 % (70:30 HA:Col)	5 % (50:50 HA:Col)	10 % (50:50 HA:Col)
	37.4	78.3	52.6	48.3	58.72
	45.8	52.6	96.5	57.1	49.66
	32.4	56.5	97.7	75.7	68.75
	43.3	38.2	64.9	57.7	39.62
	45.8	53.1	41.4	61.6	66.68
	48.3	56.5	59.2	53.1	45.76
	49.6	41.1	53.8	46.8	72.42
	42	68.2	49.5	50.6	52.6
	48.3	53.1	47.4	64.2	41.78
	39.7	50.6	42.9	51.3	56.76
	38.2	38.6	48.3	76.6	67.74
	42.2	58.2	55.3	53.12	63.16
	44.3	66.1	58.9	59.6	54.27
	39.6	59.3	63.2	60.1	55.73
	42	52.2	52.1	58.7	45.14
Mean	42.5933	54.84	58.9133	58.3013	55.9193
SD	4.67951	12.1172	19.7803	10.259	11.4775

## Sheet: Roughness
	Control	5 % (70:30 HA:Col)	10 % (70:30 HA:Col)	5 % (50:50 HA:Col)	10 % (50:50 HA:Col)
	0.58	0.52	0.48	0.57	0.9
	0.92	0.27	0.47	0.62	0.56
	0.85	0.51	0.41	0.37	0.67
	0.58	0.35	0.34	0.72	0.36
	0.71	0.2	0.35	0.55	0.9
	0.39	0.43	0.48	0.52	0.8
	0.37	0.49	0.63	0.36	0.52
	0.36	0.38	0.62	0.42	0.87
	0.34	0.47	0.43	0.25	0.6
	0.45	0.64	0.51	0.46	0.51
	0.38	0.46	0.68	0.46	0.84
	0.27	0.43	0.64	0.48	0.88
	0.44	0.48	0.61	0.43	0.79
	0.48	0.42	0.54	0.45	0.82
	0.66	0.39	0.48	0.44	0.71
Mean	0.518667	0.429333	0.511333	0.473333	0.715333
SD	0.193497	0.117586	0.115234	0.126335	0.187202

## Sheet: Fluoride
		28 Days						14 Days						7 Days						1 Day
Control	5 % (70:30 HA:Col)	10 % (70:30 HA:Col)	5 % (50:50 HA:Col)	10 % (50:50 HA:Col)		Control	5 % (70:30 HA:Col)	10 % (70:30 HA:Col)	5 % (50:50 HA:Col)	10 % (50:50 HA:Col)		Control	5 % (70:30 HA:Col)	10 % (70:30 HA:Col)	5 % (50:50 HA:Col)	10 % (50:50 HA:Col)		Control	5 % (70:30 HA:Col)	10 % (70:30 HA:Col)	5 % (50:50 HA:Col)	10 % (50:50 HA:Col)
2.83	4.01	3.82	3.28	3.87		4.32	6.23	6.18	6.69	6.87		5.01	7.65	7.93	7.55	7.55		4.98	12.33	11.87	10.37	10.44
3.53	3.92	3.94	3.64	3.83		4.11	6.32	6.2	6.38	7.04		5.11	7.68	7.97	7.23	7.63		4.93	12.79	11.22	10.76	10.69
3.92	4.49	4.18	3.69	3.71		4.42	6.38	6.37	6.37	7.09		4.96	7.64	7.62	7.42	7.43		5.11	12.81	10.71	10.81	10.86
2.79	4.78	4.24	3.58	3.66		4.14	6.61	6.21	6.33	7.23		4.63	7.49	7.55	7.39	7.48		5.18	12.78	11.04	10.62	10.89
3.02	4.76	4.07	3.83	3.46		4.19	6.45	6.08	6.45	7.19		5.13	7.55	7.54	7.62	7.51		5.21	12.45	11.02	10.31	10.92
3.29	5.12	4.28	3.61	3.82		4.13	6.66	6.22	6.58	7.15		4.75	7.46	7.81	7.78	7.49		5.17	12.68	10.77	10.48	10.65
3.01	4.91	3.97	3.43	3.58		4.19	6.28	6.24	6.39	6.94		4.67	7.57	7.62	7.12	7.37		4.87	12.39	11.19	10.54	10.69
2.89	4.07	4.19	3.63	3.45		4.36	6.37	6.28	6.21	7.22		4.69	7.61	7.57	7.24	7.39		5.14	12.81	11.11	10.72	10.58
2.82	4.92	4.23	3.74	3.48		4.25	6.77	6.19	6.57	7.08		4.86	7.47	7.53	7.29	7.47		5.09	12.58	10.89	10.51	10.83
3.11	4.68	3.89	3.77	3.59		4.02	6.41	6.31	6.33	7.29		4.79	7.56	7.61	7.16	7.41		5.19	12.55	11.13	10.53	10.72
2.92	4.77	3.81	3.33	3.56		4.03	6.44	6.18	6.32	7.08		5.02	7.36	7.65	7.36	7.39		5.12	12.46	10.79	10.45	10.57
2.98	4.57	3.93	3.34	3.54		4.31	6.75	6.17	6.41	7.11		4.87	7.69	7.82	7.42	7.32		5.05	12.53	10.94	10.57	10.58
3.04	4.82	4.23	3.63	3.43		4.23	6.24	6.15	6.44	7.09		4.81	7.58	7.52	7.32	7.52		5.09	12.67	11.41	10.43	10.73
3.11	4.56	4.02	3.42	3.63		4.14	6.49	6.18	6.39	7.21		4.77	7.4	7.72	7.39	7.56		5.19	12.78	11.39	10.62	10.89
3.41	4.08	4.41	3.64	3.71		4.2	6.38	6.19	6.47	7.11		4.82	7.56	7.67	7.41	7.54		5.08	12.66	10.99	10.58	10.71
3.11133
0.309859
